# Supplementary material for: Pathological correlates of impaired self-awareness of memory function in Alzheimer’s disease
Source: Alzheimers Res Ther. 2021 Jun 25;13:118. doi: 10.1186/s13195-021-00856-x (PMC8234669; doi:10.1186/s13195-021-00856-x)
Supplement: Supplementary file 2 — Additional file 2. [file 13195_2021_856_MOESM2_ESM.txt]

US	[C]	UK	[C]
-----
aging	2	ageing	0
among	4	amongst	0
analyzes	0	analyses	6
behavioral	3	behavioural	0
characterized	1	characterised	0
defense	1	defence	0
generalization	1	generalisation	0
gray	2	grey	0
harbor	2	harbour	0
hypothesized	2	hypothesised	0
organization	1	organisation	0
recognize	1	recognise	0
standardization	1	standardisation	0
summarized	1	summarised	0
visualizations	1	visualisations	0
while	14	whilst	0
-----
